# Supplementary material for: Association between osteoporosis and rotator cuff tears: evidence from causal inference and colocalization analyses
Source: Bone Res. 2025 Aug 28;13:75. doi: 10.1038/s41413-025-00450-z (PMC12391355; doi:10.1038/s41413-025-00450-z)
Supplement: Supplementary file 2 — simulated dataset and R codes [file 41413_2025_450_MOESM2_ESM.zip]

Archive with 4 entries (3 files):
- R_code_and_simulated_data/
- R_code_and_simulated_data/correlation_analysis_code.r
- R_code_and_simulated_data/genetics_analysis.r
- R_code_and_simulated_data/test.data.rds
