# Supplementary material for: Association between osteoporosis and rotator cuff tears: evidence from causal inference and colocalization analyses
Source: Bone Res. 2025 Aug 28;13:75. doi: 10.1038/s41413-025-00450-z (PMC12391355; doi:10.1038/s41413-025-00450-z)
Supplement: Supplementary file 2 — simulated dataset and R codes [file 41413_2025_450_MOESM2_ESM.zip › R_code_and_simulated_data/correlation_analysis_code.r]

#setwd("path")
#libray packages involved 
library(dbplyr)
library(dplyr)
library(grf)
library(mice)
library(ggplot2)
library(MatchThem)
library(MASS)
library(cobalt)
library(survival)
library(pROC)
library(rms)
library(survival)
library(pROC)
library(MatchIt)
library(survminer)
library(tidyr)
library(lattice)    # For densityplot

#set random seed
set.seed(1234)

#set running cores
options(grf.cores = 40)

data<-readRDS("test.data.rds")


#define variables
data$SEX<-factor(data$SEX,levels=c("0","1"),ordered = F)
data$SEX<-relevel(data$SEX,ref = "1")
data$SMOKING<-factor(data$SMOKING,levels=c("0","1","2","3"),ordered = T)
data$ALCOHOL<-factor(data$ALCOHOL,levels=c("0","1","2","3","4","5"),ordered = T)
data$MODERATE_ACT<-factor(data$MODERATE_ACT,levels=c("0","1","2","3"),ordered = T)
data$VIGOROUS_ACT<-factor(data$VIGOROUS_ACT,levels=c("0","1","2","3"),ordered = T)
data$VD<-factor(data$VD,levels=c("0","1","2"),ordered = F)
data$VD<-relevel(data$VD,ref = "0")
data$CAL<-factor(data$CAL,levels=c("0","1"),ordered = F)
data$CAL<-relevel(data$CAL,ref = "0")
data$ETHNIC<-factor(data$ETHNIC,levels=c("White","non-White"),ordered = F)
data$ETHNIC<-relevel(data$ETHNIC,ref = "White")
data$DM<-factor(data$DM,levels=c("0","1"),ordered = F)
data$DM<-relevel(data$DM,ref = "0")
data$LP<-factor(data$LP,levels=c("0","1"),ordered = F)
data$LP<-relevel(data$LP,ref = "0")
data$HT<-factor(data$HT,levels=c("0","1"),ordered = F)
data$HT<-relevel(data$HT,ref = "0")
data$SIS<-factor(data$SIS,levels=c("0","1"),ordered = F)
data$SIS<-relevel(data$SIS,ref = "0")
data$BS<-factor(data$BS,levels=c("0","1"),ordered = F)
data$BS<-relevel(data$BS,ref = "0")


#caculate demographics

# ---- data subsets ----
subsets <- list(
  Overall     = data,
  OP          = subset(data, OP == 1),
  Non_OP      = subset(data, OP == 0),
  RCT         = subset(data, RCT == 1),
  OP_RCT      = subset(data, OP == 1 & RCT == 1),
  Non_OP_RCT  = subset(data, OP == 0 & RCT == 1)
)

# ---- continuous vars ----
calculate_mean_sd <- function(df, vars) {
  if (any(!vars %in% names(df))) {
    stop(paste("Missing variables:", paste(setdiff(vars, names(df)), collapse = ", ")))
  }
  stats <- sapply(vars, function(v) {
    c(mean = mean(df[[v]], na.rm = TRUE),
      sd   = sd(df[[v]], na.rm = TRUE),
      max  = max(df[[v]], na.rm = TRUE),
      min  = min(df[[v]], na.rm = TRUE),
      med  = median(df[[v]], na.rm = TRUE))
  })
  stats_df <- as.data.frame(t(stats))
  stats_df$Variable <- rownames(stats_df)
  rownames(stats_df) <- NULL
  names(stats_df) <- c("Mean", "SD", "Max", "Min", "Median", "Variable")
  return(stats_df[, c("Variable", "Mean", "SD", "Max", "Min", "Median")])
}

# ---- category vars ----
calculate_percentage <- function(df, vars) {
  do.call(rbind, lapply(vars, function(var) {
    tab <- table(df[[var]])
    pct <- round(prop.table(tab) * 100, 2)
    data.frame(
      Variable  = var,
      Category  = names(tab),
      Count     = as.integer(tab),
      Percentage = as.numeric(pct),
      stringsAsFactors = FALSE
    )
  }))
}

# ---- calculate mean & sd ----
continuous_vars <- c("AGE", "BMI", "W.H", "MDI")
result_df <- do.call(rbind, lapply(names(subsets), function(group) {
  res <- calculate_mean_sd(subsets[[group]], continuous_vars)
  res$Group <- group
  res
}))

# ---- calculate count & % ----
category_vars <- c("SEX", "DM", "LP", "HT", "SIS", "BS", 
                   "ETHNIC", "SMOKING", "ALCOHOL", 
                   "MODERATE_ACT", "VIGOROUS_ACT", "VD", "CAL")

result_df2 <- do.call(rbind, lapply(names(subsets), function(group) {
  res <- calculate_percentage(subsets[[group]], category_vars)
  res$Group <- group
  res
}))

# ---- output ----
write.table(result_df,  "1.baseline_continuous.txt", sep = "\t", quote = FALSE, row.names = FALSE)
write.table(result_df2, "2.baseline_category.txt",   sep = "\t", quote = FALSE, row.names = FALSE)

# age distribution #
OP<-data[data$OP == 1,]
Non_OP<-data[data$OP == 0,]

pdf("3.revised.age_distribution.pdf")

# frequency of age in osteoporosis
hist(data$AGE[data$OP==0],
     col = rgb(155/255, 199/255, 222/255, 0.7),  # 设置颜色和透明度
     breaks = 40,
     main = "Age distributions of subjects in the osteoporosis and control groups",
     xlab = "Age",
     xlim = c(50,90),
     ylim = c(0,0.09),
     border = "grey",
     probability = TRUE) # 设置x轴范围


# frequency of age in controls
hist(data$AGE[data$OP==1],
     col = rgb(255/255, 153/255, 153/255, 0.7),  # 设置不同的颜色和透明度
     breaks = 40,
     border = "grey",
     add = TRUE,probability = TRUE)  # 将其叠加在上面

# add legends
legend("topright", 
       legend = c("Control", "Osteoporosis"), border = "grey",
       fill = c(rgb(155/255, 199/255, 222/255, 0.7), rgb(255/255, 153/255, 153/255, 0.7)))


dev.off()


# ---- Define subgroup rules by age and sex ----
age_groups <- list(
  "< 60"   = function(df) df$AGE <= 60,
  "60-70"  = function(df) df$AGE > 60 & df$AGE <= 70,
  "70-80"  = function(df) df$AGE > 70 & df$AGE <= 80,
  ">= 80"  = function(df) df$AGE > 80
)
sex_groups <- list(
  "female" = function(df) df$SEX == 0,
  "male"   = function(df) df$SEX == 1
)

# ---- Combine all group definitions ----
group_defs <- c(age_groups, sex_groups)

# ---- Function to count RCT vs non-RCT in subgroups ----
collect_group_counts <- function(df, group_defs) {
  res <- lapply(names(group_defs), function(name) {
    idx <- group_defs[[name]](df)
    tab <- table(df$RCT[idx])
    counts <- c(Non_RCT = tab["0"], RCT = tab["1"])
    counts[is.na(counts)] <- 0
    counts
  })
  do.call(rbind, res)
}

# ---- Compute counts for OP and Non-OP groups ----
OP_counts    <- collect_group_counts(OP, group_defs)
NonOP_counts <- collect_group_counts(Non_OP, group_defs)
rownames(OP_counts) <- names(group_defs)
rownames(NonOP_counts) <- names(group_defs)

# ---- Merge OP and NonOP group counts ----
# Ensure both are data frames with rownames retained as a column
df_OP <- as.data.frame(OP_counts)
df_NonOP <- as.data.frame(NonOP_counts)

# Add group identifiers if needed
colnames(df_OP) <- c("OP_Non_RCT", "OP_RCT")
colnames(df_NonOP) <- c("NonOP_Non_RCT", "NonOP_RCT")

# Make sure rownames (groups) are preserved as a column
df_OP$Group <- rownames(OP_counts)
df_NonOP$Group <- rownames(NonOP_counts)

# Merge by group
combined_data <- merge(df_OP, df_NonOP, by = "Group")


# ---- Save table ----
dir.create("result", showWarnings = FALSE)
write.table(combined_data, "4.sub_group_counts.txt", sep = "\t", quote = FALSE)

# ---- Chi-square tests on selected rows ----
df_chiq <- data.frame()
for (i in grep("female|male|Overall", rownames(combined_data))) {
  mat <- matrix(combined_data[i, ], nrow = 2, byrow = TRUE)
  colnames(mat) <- c("NonRCT", "RCT")
  rownames(mat) <- c("OP", "NonOP")
  chi <- chisq.test(mat)
  df_chiq <- rbind(df_chiq, data.frame(
    ChiSquare = chi$statistic,
    P_value   = chi$p.value,
    row.names = rownames(combined_data)[i]
  ))
}
write.table(df_chiq, "5.res_chiq_test.txt", sep = "\t", quote = FALSE)

# ---- Calculate RCT rates by subgroup ----
categories <- c("< 60", "60-70", "70-80", ">= 80", "female", "male")

# 使用行名筛选，确保你设置了行名为 Group（或直接匹配 Group 列）
rownames(combined_data) <- combined_data$Group

# 计算 OP 和 Non-OP 的 RCT 比例
OP_RCT_rate <- combined_data[categories, "OP_RCT"] /
  (combined_data[categories, "OP_Non_RCT"] + combined_data[categories, "OP_RCT"])

NonOP_RCT_rate <- combined_data[categories, "NonOP_RCT"] /
  (combined_data[categories, "NonOP_Non_RCT"] + combined_data[categories, "NonOP_RCT"])

data1 <- data.frame(
  Category = categories,
  Osteoporosis = round(100 * OP_RCT_rate, 1),
  Control = round(100 * NonOP_RCT_rate, 1)
)
print(data1)


write.table(data1, "6.subgroup_RCT_rate.txt", sep = "\t", quote = FALSE, row.names = FALSE)

# ---- Visualization with ggplot2 ----

# Convert to long format

data_long <- pivot_longer(
  data1,
  cols = c("Osteoporosis", "Control"),
  names_to = "Group",
  values_to = "Percentage"
)


pdf("7.subgroup_prevalence.pdf")

ggplot(data_long, aes(x = Category, y = Percentage, fill = Group)) +
  geom_bar(stat = "identity", position = position_dodge(width = 0.7), width = 0.6) +
  geom_text(aes(label = sprintf("%.1f%%", Percentage)),
            position = position_dodge(width = 0.7), vjust = -0.5, size = 4) +
  labs(title = "RCT Rates by Subgroup", x = "Subgroup", y = "Percentage") +
  theme_minimal() +
  scale_fill_manual(values = c("Osteoporosis" = "#FF9999", "Control" = "#99CCFF"))

dev.off()


### Imputation and Density Plot of Imputed Variables

# Perform multiple imputation (uncomment and adjust variables as needed)
 imp <- mice(data[, c("AGE","W.H", "MDI", "BMI", "ETHNIC", 
                     "MODERATE_ACT", "VIGOROUS_ACT", 
                      "SMOKING", "ALCOHOL", "VD", "CAL")], 
             seed = 1234)

# Save all density plots into a single PDF file 
pdf("8.imp_cs_distribution_combined.pdf")
# Define layout: 3 rows x 4 columns = 12 slots
layout(matrix(1:12, nrow = 3, ncol = 4, byrow = TRUE))
# Adjust plot margins to avoid label overlap
par(mar = c(4, 4, 2, 1))
# Plot density distributions of selected imputed variables
# densityplot(imp, ~W.H,           main = "W.H Density")
#densityplot(imp, ~MDI,           main = "MDI Density")
#densityplot(imp, ~BMI,           main = "BMI Density")
#densityplot(imp, ~ETHNIC,        main = "Ethnicity Density")
#densityplot(imp, ~MODERATE_ACT,  main = "Moderate Activity Density")
#densityplot(imp, ~VIGOROUS_ACT,  main = "Vigorous Activity Density")
#densityplot(imp, ~SMOKING,       main = "Smoking Frequency Density")
#densityplot(imp, ~ALCOHOL,       main = "Alcohol Frequency Density")
#densityplot(imp, ~VD,            main = "Vitamin D Supplementation Density")
#densityplot(imp, ~CAL,           main = "Calcium Supplementation Density")

# Close the graphics device and save the file
dev.off()


# ---- Convert imputed data to long format ----
long_data <- complete(imp, action = "long", include = TRUE)

# ---- Select variables from original data (to repeat for m=5 imputations + 1 original) ----
# Columns: eid, SEX, HEELBMD, OP, RCTDATE, RCT, OPDATE, DM, LP, HT, SIS, BS
selected_vars <- data[, c("eid", "SEX", "HEELBMD", "OP", "RCTDATE", "RCT", "OPDATE", "DM", "LP", "HT", "SIS", "BS")]

# ---- Repeat selected original variables 6 times (1 original + 5 imputations) ----
data_noimp <- selected_vars[rep(1:nrow(selected_vars), times = 6), ]

# ---- Combine with imputed long-format data ----
data_merged <- cbind(data_noimp, long_data)

# ---- Save combined dataset as .rds file ----
saveRDS(data_merged, "9.imputed_dataset.OP-RCT.rds")
#data_merge<-readRDS("imputed_dataset.OP-RCT.rds")


# ---- Cross-sectional Analysis ----

# 1. Remove deceased individuals based on 'death' table (non-empty death date)

##death information example
##  eid dead_date
##  1000  "2005-05-13"
#data_cs <- data_merged[!data_merged$eid %in% death$eid[death$dead_date != ""], ]
data_cs<-data_merged

saveRDS(data_merged, "10.data_cs_imp_data.rds")

# 2. Read pre-cleaned cross-sectional dataset (after imputation)
data_cs <- readRDS("10.data_cs_imp_data.rds")

# 3. Check column names (optional sanity check)
 colnames(data_cs)

 
# 4. Run univariate logistic regression on the original (non-imputed) data
model1 <- glm(RCT ~ OP, family = binomial, data = data_cs[data_cs$.imp == 0, ])
summary(model1)

# 5. Extract odds ratio (OR) and 95% confidence interval (CI)
OR <- exp(coef(model1))
CI <- exp(confint(model1))  # By default uses profile likelihood

# 6. Combine results into a dataframe
result <- data.frame(
  OR = OR,
  lower_CI = CI[, 1],
  upper_CI = CI[, 2]
)

# 7. Save result as CSV
write.csv(result, "11.univariate_logistic_OP_vs_RCT.csv", row.names = TRUE)


#8.Multivariable Logistic Regression (Imputed Data)

# ---- Step 1: Set binary categorical variables as factors with reference = 0 ----
binary_vars <- c("SEX", "OP", "DM", "LP", "HT", "SIS", "BS", "CAL")
for (var in binary_vars) {
  data_cs[[var]] <- relevel(factor(data_cs[[var]], levels = c(0, 1)), ref = "0")
}

# ---- Step 2: Set multi-level and ordinal variables ----
data_cs$VD            <- relevel(factor(data_cs$VD, levels = c(0, 1, 2)), ref = "0")
data_cs$SMOKING       <- factor(data_cs$SMOKING, levels = 0:3, ordered = TRUE)
data_cs$ALCOHOL       <- factor(data_cs$ALCOHOL, levels = 0:5, ordered = TRUE)
data_cs$MODERATE_ACT  <- factor(data_cs$MODERATE_ACT, levels = 0:3, ordered = TRUE)
data_cs$VIGOROUS_ACT  <- factor(data_cs$VIGOROUS_ACT, levels = 0:3, ordered = TRUE)
data_cs$ETHNIC        <- relevel(factor(data_cs$ETHNIC, levels = c("White", "non-White")), ref = "White")

# ---- Step 3: Convert imputed long-format dataset into mids object ----
imp_cs <- as.mids(data_cs)

# ---- Step 4: Stepwise model selection for each imputed dataset ----
data_list <- complete(imp_cs, action = "all")

step_models <- lapply(data_list, function(data) {
  full_model <- glm(RCT ~ OP + MDI + SEX + BMI + 
                      AGE + W.H + DM + LP + HT + SIS + 
                      BS + ETHNIC + SMOKING + ALCOHOL + 
                      MODERATE_ACT + VIGOROUS_ACT + VD + CAL,
                    data = data, family = binomial)
  
  clean_data <- model.frame(full_model)
  base_model <- glm(RCT ~ ., data = clean_data, family = binomial)
  
  step(base_model, direction = "both", trace = FALSE)
})

# ---- Step 5: Pool stepwise-selected models ----
with_models <- as.mira(step_models)
pooled_model <- pool(with_models)
summary_pooled <- summary(pooled_model)

or_table_step <- summary_pooled %>%
  mutate(
    OR      = exp(estimate),
    CI.low  = exp(estimate - 1.96 * std.error),
    CI.high = exp(estimate + 1.96 * std.error)
  )

write.csv(or_table_step, "12.multivariable_logistic_imputed_stepwise.csv", row.names = FALSE)


### Propensity Score Matching with Multiple Imputation + Logistic Regression

# ---- Step 2: Convert to mids object ----
imp_cs <- as.mids(data_cs)

# ---- Step 3: Perform 1:5 matching on imputed data ----
matched_imp_cs <- matchthem(
  OP ~ MDI + SEX + BMI + AGE + W.H + DM + LP + HT + SIS + BS + 
    ETHNIC + SMOKING + ALCOHOL + MODERATE_ACT + VIGOROUS_ACT + VD + CAL,
  data = imp_cs,
  method = "nearest",
  ratio = 5
)

# ---- Save matched object (optional) ----
# saveRDS(matched_imp_cs, "data_cs1_matched_imp_cs.rds")

# ---- Step 4: Check balance (summary and Love plot) ----
summary_matched_imp_cs <- summary(matched_imp_cs)
sink("13.summary_matched_imp_cs.txt")
summary_matched_imp_cs
sink()

pdf("14.loveplot_cs_imp.pdf")
love.plot(
  matched_imp_cs,
  stats = "mean.diffs",
  threshold = 0.1,
  abs = TRUE,
  var.order = "unadjusted",
  binary = "std"
)
dev.off()

# ---- Step 5: Logistic regression on matched data (each imputed dataset) ----
matched_list <- complete(matched_imp_cs, action = "all")
coef_list <- list()
se_list <- list()

for (i in seq_along(matched_list)) {
  df <- matched_list[[i]]
  df <- df[!is.na(df$subclass), ]  # Remove unmatched
  
  # Re-set factor variables
  bin_vars <- c("SEX", "OP", "DM", "LP", "HT", "SIS", "BS", "CAL", "VD")
  for (v in bin_vars) {
    df[[v]] <- relevel(factor(df[[v]], levels = c(0, 1)), ref = "0")
  }
  
  # Ordinal variables
  df$SMOKING       <- factor(df$SMOKING, levels = 0:3, ordered = TRUE)
  df$ALCOHOL       <- factor(df$ALCOHOL, levels = 0:5, ordered = TRUE)
  df$MODERATE_ACT  <- factor(df$MODERATE_ACT, levels = 0:3, ordered = TRUE)
  df$VIGOROUS_ACT  <- factor(df$VIGOROUS_ACT, levels = 0:3, ordered = TRUE)
  df$ETHNIC        <- relevel(factor(df$ETHNIC, levels = c("White", "non-White")), ref = "White")
  
  # Fit logistic model
  model <- glm(RCT ~ OP + MDI + SEX + BMI + AGE + W.H + 
                 LP + HT + SIS + BS + ETHNIC + SMOKING + 
                 MODERATE_ACT + VIGOROUS_ACT + VD + CAL,
               family = binomial,
               data = df)
  
  coef_list[[i]] <- coef(model)
  se_list[[i]] <- summary(model)$coefficients[, "Std. Error"]
}

# ---- Step 6: Apply Rubin's Rules ----
variables <- names(coef_list[[1]])
m <- length(coef_list)
results <- data.frame()

for (var in variables) {
  betas <- sapply(coef_list, function(x) x[var])     # log(OR)
  ses <- sapply(se_list, function(x) x[var])         # SE
  
  beta_bar <- mean(betas)
  U_bar <- mean(ses^2)
  B <- var(betas)
  T <- U_bar + (1 + 1/m) * B
  se_pool <- sqrt(T)
  
  OR <- exp(beta_bar)
  CI_lower <- exp(beta_bar - 1.96 * se_pool)
  CI_upper <- exp(beta_bar + 1.96 * se_pool)
  z <- beta_bar / se_pool
  p_val <- 2 * (1 - pnorm(abs(z)))
  
  results <- rbind(results, data.frame(
    Variable = var,
    OR = round(OR, 4),
    CI_lower = round(CI_lower, 4),
    CI_upper = round(CI_upper, 4),
    P_value = signif(p_val, 4)
  ))
}

# ---- Step 7: Save results ----
write.csv(results, "15.multivariable_logistic_matched_results_VDmerged.csv", row.names = FALSE)


  
### Longitudinal Analysis Preparation 

# Step 1: Define BMD status based on HEELBMD and OP diagnosis timing
data_merged$BMD <- NA

# Case 1: OP diagnosed before 2011-12-31 or T-score < -2.5
data_merged$BMD[
  (data_merged$OP == 1 & !is.na(data_merged$OPDATE) & 
     as.Date(data_merged$OPDATE) <= as.Date("2011-12-31")) |
    (data_merged$HEELBMD < -2.5)
] <- 2  # Osteoporosis

# Case 2: Osteopenia (BMD abnormal but not OP, or OP after observation)
data_merged$BMD[
  (data_merged$HEELBMD >= -2.5 & data_merged$HEELBMD < -1) &
    ((data_merged$OP == 0) | (data_merged$OP == 1 & as.Date(data_merged$OPDATE) > as.Date("2011-12-31")))
] <- 1

# Case 3: Normal BMD with no OP diagnosis
data_merged$BMD[
  data_merged$HEELBMD >= -1 & data_merged$OP == 0
] <- 0

# Step 2: Set observation window
data_merged$start_date <- as.Date("2011-01-01")
end_date <- as.Date("2022-10-31")

# Standardize date fields
data_merged$RCTDATE  <- as.Date(data_merged$RCTDATE)
data_merged$DEADDATE<-""
data_merged$DEADDATE <- as.Date(data_merged$DEADDATE)

# Define unified observation endpoint
data_merged$obs_date <- data_merged$RCTDATE
data_merged$obs_date[data_merged$RCT == 0 & !is.na(data_merged$DEADDATE)] <- 
  data_merged$DEADDATE[data_merged$RCT == 0 & !is.na(data_merged$DEADDATE)]
data_merged$obs_date[is.na(data_merged$obs_date)] <- end_date

# Step 3: Filter valid longitudinal subset
subop <- data_merged[!is.na(data_merged$BMD) & data_merged$obs_date > data_merged$start_date, ]

##use the original simulated data and simulate  BMD groups
subop<-data_merged
subop$BMD= sample(c("0", "1", "2"), 1000, replace = TRUE)

# Step 4: Calculate follow-up time in years
subop$time_diff <- as.numeric(difftime(subop$obs_date, as.Date("2011-01-01"), units = "days")) / 365

# Step 5: Recode BMD as factor with reference group
subop$BMD <- factor(subop$BMD, levels = c(0, 1, 2))
subop$BMD <- relevel(subop$BMD, ref = "0")

# ---- Factor variables ----
bin_vars <- c("SEX", "OP", "DM", "LP", "HT", "SIS", "BS", "CAL")
for (var in bin_vars) {
  subop[[var]] <- relevel(factor(subop[[var]], levels = c(0, 1)), ref = "0")
}


# ---- Ordinal variables ----
subop$SMOKING       <- factor(subop$SMOKING, levels = 0:3, ordered = TRUE)
subop$ALCOHOL       <- factor(subop$ALCOHOL, levels = 0:5, ordered = TRUE)
subop$MODERATE_ACT  <- factor(subop$MODERATE_ACT, levels = 0:3, ordered = TRUE)
subop$VIGOROUS_ACT  <- factor(subop$VIGOROUS_ACT, levels = 0:3, ordered = TRUE)

# ---- Ethnicity ----
subop$ETHNIC <- relevel(factor(subop$ETHNIC, levels = c("White", "non-White")), ref = "White")

# Optional: save prepared dataset
saveRDS(subop, "longitudinal_subset_dataset.OP-RCT.rds")


  ##univariate analysis 
  df_or<-subop[subop$.imp == 0,]
  cox_fit <- coxph(Surv(time_diff, RCT) ~ BMD,data=df_or
  )

  res<-summary(cox_fit, conf.int = TRUE, exponentiate = TRUE)
  res_df<-as.data.frame(res$coefficients)
  cox_table <- res_df %>%
    mutate(
      OR = res_df[,2],
      CI.low = exp(res_df[,1] - 1.96 * res_df[,3]),
      CI.high = exp(res_df[,1] + 1.96 * res_df[,3]))
  
  write.csv(cox_table,"16.univariate-cox-multivariate.csv")
  
  #saveRDS(cox_fit,"16.univariate-cox.rds")
  
  fit <- survfit(Surv(time_diff, RCT) ~ BMD, subop[subop$.imp == 0,])
    library(survminer)
  library(ggplot2)
  p <- ggsurvplot(
    fit,
    data = subop[subop$.imp == 0,],
    fun = "event",
    conf.int = TRUE,
    pval = TRUE,
    xlim = c(0, 12),
    break.time.by = 1,
    ylim = c(0, 0.05),
    risk.table = TRUE,
    xlab = "Follow-up Time (Year)",
    ylab = "Cumulative incidence rate",
    legend.title = "Group",
    legend.labs = c("Control", "Osteopenia", "Osteoporosis"),
    palette = "jama",
    size = 0.8,          # 线条粗细（默认1.2）
    censor.size = 2      # 删失点大小（默认4）
  )
  pdf("17.KM-curve.unmatched.pdf",width = 15,height = 15)
  # 展示
  p
  dev.off()
  
  ds_sub<-as.mids(subop)
 
  cox_fit <- with(ds_sub, coxph(Surv(time_diff, RCT) ~ BMD+SEX+DM+LP+HT+SIS+BS+
                                  MDI+BMI+AGE+W.H+ETHNIC+
                                  SMOKING+ALCOHOL+MODERATE_ACT+
                                  VIGOROUS_ACT+VD+CAL
  ))
  pooled_cox <- pool(cox_fit)
  res<-summary(pooled_cox, conf.int = TRUE, exponentiate = TRUE)
  write.csv(res,"18.multi-COX-imputed-pooled.csv")
  ###step
  imputed_list <- complete(ds_sub, action = "all")
  step_models <- lapply(imputed_list, function(df) {
  full_model <- coxph(Surv(time_diff, RCT) ~ BMD + SEX+DM + LP + HT + SIS + BS +
                          MDI + BMI + AGE + W.H + ETHNIC +
                          SMOKING + ALCOHOL + MODERATE_ACT +
                          VIGOROUS_ACT + VD + CAL,
                        data = df)
    
    stepAIC(full_model, direction = "both", trace = FALSE)
 })
  lapply(step_models, formula)
 
   with_models <- as.mira(step_models)
  pooled_model <- pool(with_models)
  summary(pooled_model)
  or_table <- summary(pooled_model) %>%
    mutate(
      OR = exp(estimate),
      CI.low = exp(estimate - 1.96 * std.error),
      CI.high = exp(estimate + 1.96 * std.error))
  write.csv(or_table,"19.multi-COX-imputed-step-pooled.csv")
  
  #saveRDS(step_models,"longitudinal-cox-step.rds")
  
  
  
  library(pROC)
  
  # 1. 数据（第1组插补）
  df1 <- imputed_list[[5]]
  df1$RCT <- as.numeric(df1$RCT)  # 确保是 0/1
  
  # 2. 模型 A：包含 BMD
  model_with_bmd <- step_models[[5]]
  score_with_bmd <- predict(model_with_bmd, newdata = df1, type = "risk")
  
  # 3. 模型 B：去掉 BMD 变量重新拟合
  model_without_bmd <- coxph(Surv(time_diff, RCT) ~ LP + HT + SIS + BS + BMI + AGE + W.H + ETHNIC +
                                MODERATE_ACT+VIGOROUS_ACT + VD + CAL, data = df1)
  
  score_without_bmd <- predict(model_without_bmd, newdata = df1, type = "risk")
  
  # 4. 画 ROC 曲线
  roc_with <- roc(df1$RCT, score_with_bmd)
  roc_without <- roc(df1$RCT, score_without_bmd)
  
  plot(roc_with, col = "#0072B2", lwd = 2, main = "ROC 曲线比较：有 vs 无 BMD")
  plot(roc_without, col = "#D55E00", lwd = 2, add = TRUE)
  legend("bottomright", legend = c("含 BMD", "不含 BMD"),
         col = c("#0072B2", "#D55E00"), lwd = 2)
  
  # 5. AUC 对比
  auc_with <- auc(roc_with)
  auc_without <- auc(roc_without)
  cat("AUC (含BMD):", round(auc_with, 3), "\n")
  cat("AUC (无BMD):", round(auc_without, 3), "\n")
  
  # 6. 统计比较（DeLong’s test）
  roc.test(roc_with, roc_without, method = "delong")
  
  anova(model_without_bmd, model_with_bmd, test = "LRT")
  

  # ----sex-interaction analysis ----
  ds_sub <- as.mids(subop)
  
  # ---- Step 1: Refactor variables on completed data (first imputation) ----
  df1 <- complete(ds_sub, "all")
  df1$BMD   <- relevel(factor(df1$BMD, levels = c(0, 1, 2)), ref = "0")
  df1$SEX   <- relevel(factor(df1$SEX, levels = c(0, 1)), ref = "0")
  df1$OP    <- relevel(factor(df1$OP, levels = c(0, 1)), ref = "0")
  df1$DM    <- relevel(factor(df1$DM, levels = c(0, 1)), ref = "0")
  df1$LP    <- relevel(factor(df1$LP, levels = c(0, 1)), ref = "0")
  df1$HT    <- relevel(factor(df1$HT, levels = c(0, 1)), ref = "0")
  df1$SIS   <- relevel(factor(df1$SIS, levels = c(0, 1)), ref = "0")
  df1$BS    <- relevel(factor(df1$BS, levels = c(0, 1)), ref = "0")
  df1$CAL   <- relevel(factor(df1$CAL, levels = c(0, 1)), ref = "0")
  df1$VD    <- relevel(factor(df1$VD, levels = c(0, 1, 2)), ref = "0")
  df1$SMOKING       <- factor(df1$SMOKING, levels = 0:3, ordered = TRUE)
  df1$ALCOHOL       <- factor(df1$ALCOHOL, levels = 0:5, ordered = TRUE)
  df1$MODERATE_ACT  <- factor(df1$MODERATE_ACT, levels = 0:3, ordered = TRUE)
  df1$VIGOROUS_ACT  <- factor(df1$VIGOROUS_ACT, levels = 0:3, ordered = TRUE)
  df1$ETHNIC        <- relevel(factor(df1$ETHNIC, levels = c("White", "non-White")), ref = "White")
  
  # ---- Step 2: Create prediction grid for BMD × SEX ----
  newdata <- expand.grid(
    BMD = factor(c("0", "1", "2"), levels = c("0", "1", "2")),
    SEX = factor(c("0", "1"), levels = c("0", "1"))
  )
  # Fill other covariates with reference/midpoint values
  newdata$LP            <- factor(0, levels = levels(df1$LP))
  newdata$HT            <- factor(0, levels = levels(df1$HT))
  newdata$SIS           <- factor(0, levels = levels(df1$SIS))
  newdata$BS            <- factor(0, levels = levels(df1$BS))
  newdata$MODERATE_ACT  <- factor(0, levels = levels(df1$MODERATE_ACT))
  newdata$VIGOROUS_ACT  <- factor(0, levels = levels(df1$VIGOROUS_ACT))
  newdata$ETHNIC        <- factor("White", levels = levels(df1$ETHNIC))
  newdata$VD            <- factor(0, levels = levels(df1$VD))
  newdata$CAL           <- factor(0, levels = levels(df1$CAL))
  
  # Add median continuous covariates from one imputed set
  covariate_means <- subop[subop$.imp == 1, ] %>%
    summarise(across(c(BMI, AGE, W.H), ~median(., na.rm = TRUE)))
  newdata <- cbind(newdata, covariate_means[rep(1, nrow(newdata)), ])
  
  # ---- Step 3: Fit Cox model with interaction BMD × SEX ----
  fit <- with(ds_sub, coxph(Surv(time_diff, RCT) ~ BMD * SEX +
                              LP + HT + SIS + BS +
                              BMI + AGE + W.H + ETHNIC +
                              MODERATE_ACT + VIGOROUS_ACT + VD + CAL))
  
  # ---- Step 4: Predict linear predictor (log HR) for each imputation ----
  pred_list <- lapply(fit$analyses, function(m) {
    newdata$lp <- predict(m, newdata = newdata, type = "lp")
    newdata
  })
  pred_df <- bind_rows(pred_list, .id = "imputation")
  
  # ---- Step 5: Pool predictions and compute mean + CI ----
  summary_df <- pred_df %>%
    group_by(BMD, SEX) %>%
    summarise(
      mean_lp = mean(lp),
      sd_lp   = sd(lp),
      .groups = "drop"
    ) %>%
    mutate(
      HR      = exp(mean_lp),
      HR_low  = exp(mean_lp - 1.96 * sd_lp),
      HR_high = exp(mean_lp + 1.96 * sd_lp),
      SEX     = factor(SEX, labels = c("Female", "Male"))
    )
  
  # ---- Step 6: Plot interaction effect ----
  pdf("20.sex_interaction_plot.pdf", width = 15, height = 15)
  ggplot(summary_df, aes(x = BMD, y = HR, color = SEX, group = SEX)) +
    geom_line(size = 1.1) +
    geom_point(size = 3) +
    geom_errorbar(aes(ymin = HR_low, ymax = HR_high), width = 0.15) +
    theme_minimal(base_size = 14) +
    geom_hline(yintercept = 1, linetype = "dashed", color = "gray40") +
    labs(
      title = "Predicted Hazard Ratios of RCT by BMD and Sex",
      y = "Hazard Ratio (HR)", x = "BMD Category", color = "Sex"
    )
  dev.off()
  
  # ---- Step 7: Pool model results for summary table ----
  interact_models <- pool(fit)
  interact_summary <- summary(interact_models, conf.int = TRUE, exponentiate = FALSE)
  
  # Add exponentiated estimates (HR) and 95% CI
  interact_summary <- interact_summary %>%
    mutate(
      HR      = exp(estimate),
      HR_low  = exp(estimate - 1.96 * sqrt(std.error)),
      HR_high = exp(estimate + 1.96 * sqrt(std.error))
    )
  
  write.csv(interact_summary, "21.SEX-BMD-interaction.csv", row.names = FALSE)
  
  
  
  
 ####1:5matching and Cox 
  ### Longitudinal Matched Cox Model (BMD = 2 vs 0, ratio 1:5 matching)

  
  # ---- Step 1: Variable Selection ----
  covars <- c("DM", "SEX", "LP", "HT", "SIS", "BS", "MDI", "BMI", "AGE", "W.H", 
              "ETHNIC", "SMOKING", "ALCOHOL", "MODERATE_ACT", "VIGOROUS_ACT", "VD", "CAL")
  
  # ---- Step 2: Restrict to BMD 0 and 2 (Normal vs Osteoporosis) ----
  sub_bmd <- subop[subop$BMD %in% c("0", "2"), c("BMD", "time_diff", "RCT", covars, ".id", ".imp")]
  sub_bmd$BMD <- ifelse(sub_bmd$BMD == "2", 1, 0)  # Convert to binary
  
  # ---- Step 3: Convert to mids object for imputation-based matching ----
  ds_sub <- as.mids(sub_bmd)
  
  # ---- Step 4: Perform 1:5 nearest neighbor matching within imputations ----
  rhs <- paste(covars, collapse = " + ")
  formula <- as.formula(paste("BMD ~", rhs))
  matched_ds <- matchthem(
    formula, data = ds_sub,
    method = "nearest", replace = FALSE, ratio = 5
  )
  saveRDS(matched_ds, "longitudinal_matched.ratio5.rds")
  # matched_ds <- readRDS("longitudinal_matched.ratio5.rds")
  
  # ---- Step 5: Assess covariate balance ----
  pdf("22.loveplot_longitudinal_ratio5.pdf")
  love.plot(
    bal.tab(matched_ds),
    var.order = "unadjusted",
    threshold = 0.1,
    abs = TRUE,
    stars = "raw",
    title = "Covariate Balance Before and After Matching (SMD)"
  )
  dev.off()
  
  # ---- Step 6: Extract standardized mean differences (SMD) ----
  smd_df <- as.data.frame(bal.tab(matched_ds)$Balance)
  write.csv(smd_df, "longitudinal.SMD_comparison_ratio5.csv", row.names = FALSE)
  
  # ---- Step 7: Run Cox models on matched imputed datasets ----
  matched_list <- complete(matched_ds, action = "all")
  coef_list <- list()
  se_list <- list()
  
  for (i in seq_along(matched_list)) {
    df <- matched_list[[i]]
    df <- df[!is.na(df$subclass), ]
    
    # ---- Factor recoding ----
    binary_vars <- c("SEX", "BMD", "DM", "LP", "HT", "SIS", "BS", "CAL", "VD")
    for (var in binary_vars) {
      df[[var]] <- relevel(factor(df[[var]], levels = c(0, 1)), ref = "0")
    }
    
    df$SMOKING       <- factor(df$SMOKING, levels = 0:3, ordered = TRUE)
    df$ALCOHOL       <- factor(df$ALCOHOL, levels = 0:5, ordered = TRUE)
    df$MODERATE_ACT  <- factor(df$MODERATE_ACT, levels = 0:3, ordered = TRUE)
    df$VIGOROUS_ACT  <- factor(df$VIGOROUS_ACT, levels = 0:3, ordered = TRUE)
    df$ETHNIC        <- relevel(factor(df$ETHNIC, levels = c("White", "non-White")), ref = "White")
    
    # ---- Fit Cox model ----
    model_ds <- coxph(Surv(time_diff, RCT) ~ BMD + SEX + DM + LP + HT + SIS + BS + 
                        MDI + BMI + AGE + W.H + ETHNIC + 
                        SMOKING + ALCOHOL + MODERATE_ACT + VIGOROUS_ACT + VD + CAL,
                      data = df)
    coef_list[[i]] <- coef(model_ds)
    se_list[[i]] <- summary(model_ds)$coefficients[, "se(coef)"]
  }
  
  # ---- Step 8: Pool results using Rubin's Rules ----
  variables <- names(coef_list[[1]])
  m <- length(coef_list)
  results <- data.frame()
  
  for (var in variables) {
    betas <- sapply(coef_list, function(x) x[var])
    ses   <- sapply(se_list,  function(x) x[var])
    
    beta_bar <- mean(betas)
    U_bar <- mean(ses^2)
    B <- var(betas)
    T <- U_bar + (1 + 1/m) * B
    se_pool <- sqrt(T)
    
    HR <- exp(beta_bar)
    CI_lower <- exp(beta_bar - 1.96 * se_pool)
    CI_upper <- exp(beta_bar + 1.96 * se_pool)
    z <- beta_bar / se_pool
    p_val <- 2 * (1 - pnorm(abs(z)))
    
    results <- rbind(results, data.frame(
      Variable = var,
      HR = round(HR, 4),
      CI_lower = round(CI_lower, 4),
      CI_upper = round(CI_upper, 4),
      P_value = signif(p_val, 4)
    ))
  }
  
  # ---- Step 9: Output results ----
  print(results)
  write.csv(results, "23.multivariable_Cox_matched_ratio5_results.csv", row.names = FALSE)
  
  
  # ====== Load Required Libraries ======
  # ====== Load Required Libraries ======
  library(mice)
  library(nnet)       # for multinom()
  library(survey)     # optional: survey-weighted models
  library(survival)
  library(mitools)
  library(dplyr)
  
  # ====== Step 1: Load Imputed Cross-sectional Data ======
  data_cs <- readRDS("10.data_cs_imp_data.rds")
  
  # ====== Step 2: Recode Variables ======
  binary_vars <- c("SEX", "OP", "DM", "LP", "HT", "SIS", "BS", "CAL")
  for (v in binary_vars) {
    data_cs[[v]] <- relevel(factor(data_cs[[v]], levels = c(0, 1)), ref = "0")
  }
  data_cs$VD <- relevel(factor(data_cs$VD, levels = c(0, 1, 2)), ref = "0")
  data_cs$SMOKING      <- factor(data_cs$SMOKING, levels = 0:3, ordered = TRUE)
  data_cs$ALCOHOL      <- factor(data_cs$ALCOHOL, levels = 0:5, ordered = TRUE)
  data_cs$MODERATE_ACT <- factor(data_cs$MODERATE_ACT, levels = 0:3, ordered = TRUE)
  data_cs$VIGOROUS_ACT <- factor(data_cs$VIGOROUS_ACT, levels = 0:3, ordered = TRUE)
  data_cs$ETHNIC <- relevel(factor(data_cs$ETHNIC, levels = c("White", "non-White")), ref = "White")
  
  imp_cs <- as.mids(data_cs)
  
  # ====== Step 3: Cross-sectional IPW Analysis ======
  weighted_model <- list()
  
  for (i in 1:5) {
    df <- complete(imp_cs, i)
    
    # Propensity score model
    ps_model <- glm(OP ~ MDI + SEX + BMI + AGE + W.H + DM + LP + HT + SIS + BS +
                      ETHNIC + SMOKING + ALCOHOL + MODERATE_ACT + VIGOROUS_ACT + VD + CAL,
                    family = binomial, data = df)
    
    ps_scores <- predict(ps_model, type = "response")
    
    # Stabilized weights
    treat_prob <- mean(df$OP == 1)
    control_prob <- 1 - treat_prob
    df$weights <- ifelse(df$OP == 1,
                         treat_prob / ps_scores,
                         control_prob / (1 - ps_scores))
    
    # Weighted logistic model
    weighted_model[[i]] <- glm(RCT ~ OP, family = binomial, weights = df$weights, data = df)
  }
  
  # Pool results (Rubin's Rules)
  mira_result <- as.mira(weighted_model)
  pooled_results <- pool(mira_result)
  logi_ipw <- summary(pooled_results, conf.int = TRUE, exponentiate = TRUE)
  write.csv(logi_ipw, "24.IPW_crosssectional.csv", row.names = FALSE)
  
  # ====== Step 4: Longitudinal IPW Cox Analysis ======
  subop <- readRDS("longitudinal_subset_dataset.OP-RCT.rds")
  
  # Recode variables
  subop$BMD <- relevel(factor(subop$BMD, levels = c(0, 1, 2)), ref = "0")
  for (v in binary_vars) {
    subop[[v]] <- relevel(factor(subop[[v]], levels = c(0, 1)), ref = "0")
  }
  subop$VD <- relevel(factor(subop$VD, levels = c(0, 1, 2)), ref = "0")
  subop$SMOKING      <- factor(subop$SMOKING, levels = 0:3, ordered = TRUE)
  subop$ALCOHOL      <- factor(subop$ALCOHOL, levels = 0:5, ordered = TRUE)
  subop$MODERATE_ACT <- factor(subop$MODERATE_ACT, levels = 0:3, ordered = TRUE)
  subop$VIGOROUS_ACT <- factor(subop$VIGOROUS_ACT, levels = 0:3, ordered = TRUE)
  subop$ETHNIC <- relevel(factor(subop$ETHNIC, levels = c("White", "non-White")), ref = "White")
  
  imp_subop <- as.mids(subop)
  weighted_model <- list()
  
  for (i in 1:5) {
    df <- complete(imp_subop, i)
    
    # Multinomial PS model for 3-level BMD
    ps_model <- multinom(BMD ~ MDI + SEX + BMI + AGE + W.H + DM + LP + HT +
                           SIS + BS + ETHNIC + SMOKING + ALCOHOL + MODERATE_ACT +
                           VIGOROUS_ACT + VD + CAL, data = df)
    
    ps_scores <- predict(ps_model, type = "probs")
    
    # Optional: limit to BMD 0 and 1 if desired
    df <- df[df$BMD %in% c(0, 1), ]
    ps_scores <- ps_scores[df$BMD %in% c(0, 1), ]
    
    # Stabilized weights for BMD = 1 vs 0
    p1 <- mean(df$BMD == 1)
    p0 <- 1 - p1
    df$weights_bmd <- ifelse(df$BMD == 1,
                             p1 / ps_scores[, 2],
                             p0 / ps_scores[, 1])
    
    # Cox model with IPW
    weighted_model[[i]] <- coxph(Surv(time_diff, RCT) ~ BMD,
                                 weights = df$weights_bmd, data = df)
  }
  
  # Pool Cox model results
  mira_result <- as.mira(weighted_model)
  pooled_results <- pool(mira_result)
  cox_ipw <- summary(pooled_results, conf.int = TRUE, exponentiate = TRUE)
  write.csv(cox_ipw, "25.IPW_longitudinal.csv", row.names = FALSE)
  

  # ============================================
  # Causal Random Forest  (Multiple Imputation)
  # ============================================
  
  # ================================
  # 1. Load packages and set seed
  # ================================
  library(grf)
  library(mice)
  set.seed(1234)
  
  # ================================
  # 2. Prepare data
  # ================================
  # Impute dataset
  data_cs<-readRDS( "10.data_cs_imp_data.rds")
  imp_cs <- as.mids(data_cs)
  
  # Identify covariates (excluding treatment/outcome)
  covariate_names <- colnames(data_cs)[c(2, 8:12, 17:23)]
  df_sub <- data_cs[, covariate_names, drop = FALSE]
  
  # Separate factor and numeric
  is_factor <- sapply(df_sub, is.factor)
  mm_data <- model.frame(~ ., data = df_sub[, is_factor, drop = FALSE], na.action = na.pass)
  factor_df <- model.matrix(~ . - 1, data = mm_data)
  numeric_df <- df_sub[, !is_factor, drop = FALSE]
  
  # Keep key variables for analysis
  core_vars <- c("eid", "OP", "RCT", "AGE", "BMI", "MDI", "W.H", ".imp", ".id")
  core_vars <- core_vars[core_vars %in% colnames(data_cs)]
  
  # Combine all parts
  final_df <- cbind(
    data_cs[, core_vars, drop = FALSE],
    numeric_df,
    factor_df
  )
  
  # Recreate imputed object
  imp_cs <- as.mids(final_df)
  imputed_list <- complete(imp_cs, action = "all")
  
  # ================================
  # 3. Define covariates to use in model
  # ================================
  exclude_vars <- c("eid", "RCT", "OP", "RCTDATE", "OPDATE", "DEADDATE", ".imp", ".id", "HEELBMD")
  covariate_names <- setdiff(colnames(imputed_list[[1]]), exclude_vars)
  
  # ================================
  # 4. Run Causal Forest on each imputed dataset
  # ================================
  cf_results <- list()
  
  for (i in seq_along(imputed_list)) {
    cat("🔁 Running causal forest for imputed dataset #", i, "\n")
    df <- imputed_list[[i]]
    
    # Define treatment, outcome, and covariates
    W <- as.numeric(as.character(df$OP))
    Y <- as.numeric(as.character(df$RCT))
    X <- as.matrix(data.frame(lapply(df[, covariate_names], as.numeric)))
    
    # Train causal forest
    cf_model <- causal_forest(X, Y, W)
    
    # Estimate ATT
    att <- average_treatment_effect(cf_model, target.sample = "treated")
    
    # Store results
    cf_results[[i]] <- list(estimate = att["estimate"], std.err = att["std.err"])
    
    # Save intermediate progress
    saveRDS(cf_results, "cf_results_progress.rds")
    cat("✅ Completed dataset #", i, "\n")
  }
  
  # ================================
  # 5. Pool estimates via Rubin’s Rules
  # ================================
  att_df <- do.call(rbind, lapply(cf_results, function(res) {
    data.frame(estimate = res$estimate, std.err = res$std.err)
  }))
  
  # Rubin’s Rules calculations
  m <- nrow(att_df)
  Q_bar <- mean(att_df$estimate)                # Mean estimate across imputations
  U_bar <- mean(att_df$std.err^2)               # Within-imputation variance
  B <- var(att_df$estimate)                     # Between-imputation variance
  T <- U_bar + (1 + 1/m) * B                    # Total variance
  pooled_se <- sqrt(T)
  
  # 95% CI and p-value
  ci_low <- Q_bar - 1.96 * pooled_se
  ci_high <- Q_bar + 1.96 * pooled_se
  z_value <- Q_bar / pooled_se
  p_value <- 2 * (1 - pnorm(abs(z_value)))
  
  # ================================
  # 6. Print summary results
  # ================================
  cat("\n================== Causal Forest (CF) ATT Summary ==================\n")
  cat("📌 Pooled ATT Estimate:", round(Q_bar, 4), "\n")
  cat("📉 Pooled SE:", round(pooled_se, 4), "\n")
  cat("📦 95% CI: [", round(ci_low, 4), ", ", round(ci_high, 4), "]\n")
  cat("📊 z =", round(z_value, 4), ", p =", signif(p_value, 4), "\n")
  
  # Save results
  summary_cf <- data.frame(
    Estimate = Q_bar,
    StdError = pooled_se,
    CI_Lower = ci_low,
    CI_Upper = ci_high,
    Z = z_value,
    P = p_value
  )
  write.csv(summary_cf, "26.pooled_CF_summary.csv", row.names = FALSE)
  
  
  
  # ============================================
  # Causal Survival Forest  (Multiple Imputation)
  # ============================================
  
  library(grf)
  library(mice)
  library(ggplot2)
  
  set.seed(1234)
  
  # Define covariates
  covariate_names <- c("DM", "LP", "SEX", "HT", "SIS", "BS", "MDI", "BMI", "AGE", "W.H", 
                       "ETHNIC", "SMOKING", "ALCOHOL", "MODERATE_ACT", "VIGOROUS_ACT", "VD", "CAL")
  
  # Load imputed longitudinal dataset
  subop <- readRDS("longitudinal_subset_dataset.OP-RCT.rds")
  subop_ds <- as.mids(subop)
  subop_list <- complete(subop_ds, action = "all")
  
  # Storage for models and predictions
  srf_results_list <- list()
  ite_all <- list()
  
  # Run CSF for each imputed dataset
  for (i in seq_along(subop_list)) {
    cat("🔄 Processing imputed dataset #", i, "\n")
    df <- subop_list[[i]]
    
    # Filter: Only BMD = 0 and 2 (Normal vs OP)
    df <- df[df$BMD != 1, ]
    df$BMD <- ifelse(df$BMD == 2, 1, 0)  # OP=1, Normal=0
    
    # Set up inputs for GRF
    W <- as.numeric(df$BMD)
    Y <- df$time_diff
    D <- df$RCT
    X <- model.matrix(~ . -1, data = df[, covariate_names])
    
    # Train causal survival forest
    srf_model <- causal_survival_forest(
      X, Y, W, D,
      target = "survival.probability",
      horizon = 11
    )
    
    # Estimate ATE
    att <- average_treatment_effect(srf_model)
    
    # Store model + ITEs
    srf_results_list[[i]] <- list(model = srf_model, estimate = att["estimate"], std.err = att["std.err"])
    ite_all[[i]] <- predict(srf_model)$predictions
    
    saveRDS(srf_results_list, "srf_models_all_running.rds")
    saveRDS(ite_all, "srf_ITE_all_running.rds")
    
    cat("✅ Done with dataset #", i, "\n")
  }
  
  # ==============================
  # Rubin’s Rules Pooled Summary
  # ==============================
  
  att_df <- do.call(rbind, lapply(srf_results_list, function(res) {
    data.frame(estimate = res$estimate, std.err = res$std.err)
  }))
  
  # Compute pooled estimate and standard error
  pooled_estimate <- mean(att_df$estimate)
  within_var <- mean(att_df$std.err^2)
  between_var <- var(att_df$estimate)
  m <- nrow(att_df)
  
  pooled_var <- within_var + (1 + 1/m) * between_var
  pooled_se <- sqrt(pooled_var)
  ci_low <- pooled_estimate - 1.96 * pooled_se
  ci_high <- pooled_estimate + 1.96 * pooled_se
  z_value <- pooled_estimate / pooled_se
  p_value <- 2 * (1 - pnorm(abs(z_value)))
  
  # Report results
  cat("===== POOLED CSF ATE ESTIMATE =====\n")
  cat("🎯 Estimate:", round(pooled_estimate, 4), "\n")
  cat("📉 SE:", round(pooled_se, 4), "\n")
  cat("📦 95% CI: [", round(ci_low, 4), ",", round(ci_high, 4), "]\n")
  cat("📊 Z = ", round(z_value, 4), ", p = ", signif(p_value, 4), "\n")
  
  # Optional: Save result summary
  summary_df <- data.frame(
    Estimate = pooled_estimate,
    StdError = pooled_se,
    CI_Lower = ci_low,
    CI_Upper = ci_high,
    Z = z_value,
    P = p_value
  )
  write.csv(summary_df, "27.pooled_CSF_summary.csv", row.names = FALSE)
  
  
  
   
