# Supplementary material for: Association between osteoporosis and rotator cuff tears: evidence from causal inference and colocalization analyses
Source: Bone Res. 2025 Aug 28;13:75. doi: 10.1038/s41413-025-00450-z (PMC12391355; doi:10.1038/s41413-025-00450-z)
Supplement: Supplementary file 2 — simulated dataset and R codes [file 41413_2025_450_MOESM2_ESM.zip › R_code_and_simulated_data/genetics_analysis.r]

#✅ 1. GWAS Data Formatting and SNP Clumping


library(TwoSampleMR)
# Format GWAS summary statistics for colocalization
formatted_data <- format_data(
  raw_data, type = "exposure",
  snp_col = "SNP", beta_col = "BETA", se_col = "SE",
  eaf_col = "EAF", effect_allele_col = "A1", other_allele_col = "A2",
  pval_col = "P", samplesize_col = "N", chr_col = "CHR", pos_col = "BP"
)
#✅ 2. Colocalization Analysis with coloc.abf
# Clump to identify independent SNPs using LD-based pruning
clumped_snps <- clump_data(formatted_data, clump_kb = 500000, clump_r2 = 0.001)

library(coloc)
library(dplyr)

# Convert effect allele frequency to minor allele frequency
convert_to_maf <- function(eaf) pmin(eaf, 1 - eaf)

# Align effect directions across datasets based on allele matching
aligned_input <- merged_df %>%
  rowwise() %>%
  mutate(BETA_gwas2_aligned = if_else((A1_1 == A2_2 & A2_1 == A1_2), -beta_2, beta_2))

# Run coloc.abf colocalization test between trait 1 and trait 2
coloc_result <- coloc.abf(
  dataset1 = list(snp = aligned_input$snp, beta = aligned_input$beta_1,
                  varbeta = aligned_input$varbeta_1, type = "cc", s = s1, N = n1),
  dataset2 = list(snp = aligned_input$snp, beta = aligned_input$BETA_gwas2_aligned,
                  varbeta = aligned_input$varbeta_2, type = "cc", s = s2, N = n2),
  MAF = aligned_input$MAF_1, p1 = 1e-4, p2 = 1e-4, p12 = 1e-5
)


#✅ 3. LocusCompare Plot for Regional Visualization
library(locuscomparer)

# Prepare GWAS p-value input for both traits
g1 <- data.frame(rsid = input$snp, pval = input$pvalues_1)
g2 <- data.frame(rsid = input$snp, pval = input$pvalues_2)

# Generate a locus zoom-style plot
locuscompare(
  in_fn1 = g1, in_fn2 = g2,
  title1 = "GWAS of Trait A", title2 = "GWAS of Trait B"
)


#✅ 4. Extract eQTLs Around Lead SNPs (+/- 500kb)
library(tidyverse)

# Extract genomic coordinates from GTEx-style eQTL format
eQTL <- eQTL %>% separate(V2, into = c("chr", "pos", "tmp1", "tmp2", "tmp3"), sep = "_") %>%
  mutate(pos = as.numeric(pos)) %>%
  select(chr, pos, everything())

# Filter eQTLs in a 500kb window around lead SNP
subset_eqtl <- eQTL %>%
  filter(chr == lead_chr, pos >= lead_pos - 500000, pos <= lead_pos + 500000)

#✅ 5. LDSC Heritability and Genetic Correlation
library(ldscr)

# Compute Z-scores from GWAS p-values and effect directions
df_gwas$Z <- qnorm(df_gwas$p / 2) * sign(df_gwas$beta)

# Heritability estimation (h²)
h2_result <- ldsc_h2(munged_sumstats = df_gwas, ancestry = "EUR")

# Genetic correlation between two traits
rg_result <- ldsc_rg(
  munged_sumstats = list(
    "Trait_A" = df_trait_a,
    "Trait_B" = df_trait_b
  ),
  ancestry = "EUR"
)
